# Supplementary material for: rTPI : An R Package for Calculating Thermal and Aridity Position Indices for Terrestrial Vertebrates
Source: Ecol Evol. 2026 Apr 1;16(4):e73397. doi: 10.1002/ece3.73397 (PMC13045246; doi:10.1002/ece3.73397)
Supplement: Supplementary file 1 — Data S1: ece373397‐sup‐0001‐Supinfo1.csv. [file ECE3-16-e73397-s002.csv]

	ABUNDANCE	Binomial	Lat	Lon	Day	Month	Year	Tm	pet	ppt	aridity	Date
1	1	Poecile atricapillus	38.61	-79.83472	30	5	1964	19.64	112.3	46.5	0.414069457	5/1/1964
2	1	Poecile atricapillus	38.61	-79.83472	30	5	1965	21.08	121.7	61.4	0.50451931	5/1/1965
3	2	Poecile atricapillus	38.61	-79.83472	30	5	1966	18.31	115.1	85.5	0.74283232	5/1/1966
4	2	Poecile atricapillus	38.61	-79.83472	30	5	1967	14.74	96	201.3	2.096875	5/1/1967
5	4	Poecile atricapillus	38.61	-79.83472	30	5	1968	16	94	182.2	1.938297872	5/1/1968
6	2	Poecile atricapillus	38.61	-79.83472	30	5	1969	19.33	117.1	69.9	0.596925705	5/1/1969
7	3	Poecile atricapillus	38.61	-79.83472	30	5	1970	20.41	119	58.5	0.491596639	5/1/1970
8	2	Poecile atricapillus	38.61	-79.83472	30	5	1971	16.55	99.6	162.6	1.63253012	5/1/1971
9	2	Poecile atricapillus	38.61	-79.83472	30	5	1972	17.66	97.9	132.5	1.353421859	5/1/1972
10	1	Poecile atricapillus	38.61	-79.83472	30	5	1973	15.91	98.9	124.6	1.259858443	5/1/1973
11	3	Poecile atricapillus	38.61	-79.83472	30	5	1975	19.31	97.7	165.8	1.69703173	5/1/1975
12	2	Poecile atricapillus	38.61	-79.83472	30	5	1977	20.51	119.7	52.4	0.437761069	5/1/1977
13	1	Poecile atricapillus	38.61	-79.83472	30	5	1979	18.12	98.1	139.5	1.422018349	5/1/1979
14	1	Setophaga caerulescens	38.61	-79.83472	30	5	1962	20.96	111.3	88.2	0.79245283	5/1/1962
15	1	Setophaga caerulescens	38.61	-79.83472	30	5	1966	18.31	115.1	85.5	0.74283232	5/1/1966
16	1	Setophaga coronata	38.61	-79.83472	30	5	1975	19.31	97.7	165.8	1.69703173	5/1/1975
17	1	Setophaga coronata	38.61	-79.83472	30	5	1976	16.98	107	91.4	0.854205607	5/1/1976
18	1	Setophaga coronata	38.61	-79.83472	30	5	1977	20.51	119.7	52.4	0.437761069	5/1/1977
19	2	Setophaga coronata	38.61	-79.83472	30	5	1978	16.46	104.1	130.2	1.250720461	5/1/1978
20	1	Setophaga coronata	38.61	-79.83472	30	5	1979	18.12	98.1	139.5	1.422018349	5/1/1979
21	1	Setophaga coronata	38.61	-79.83472	30	5	1980	18.55	104.9	100	0.953288847	5/1/1980
22	3	Setophaga coronata	38.61	-79.83472	30	5	1981	17.14	101.6	169.8	1.671259843	5/1/1981
23	3	Setophaga coronata	38.61	-79.83472	30	5	1982	21.37	111.5	88.8	0.796412556	5/1/1982
24	3	Setophaga coronata	38.61	-79.83472	30	5	1983	17.03	103.9	166.3	1.600577478	5/1/1983
25	1	Cyanocitta cristata	38.61	-79.83472	30	5	1965	21.08	121.7	61.4	0.50451931	5/1/1965
26	1	Cyanocitta cristata	38.61	-79.83472	30	5	1966	18.31	115.1	85.5	0.74283232	5/1/1966
27	2	Cyanocitta cristata	38.61	-79.83472	30	5	1967	14.74	96	201.3	2.096875	5/1/1967
28	2	Cyanocitta cristata	38.61	-79.83472	30	5	1968	16	94	182.2	1.938297872	5/1/1968
29	1	Cyanocitta cristata	38.61	-79.83472	30	5	1970	20.41	119	58.5	0.491596639	5/1/1970
30	1	Cyanocitta cristata	38.61	-79.83472	30	5	1971	16.55	99.6	162.6	1.63253012	5/1/1971
31	1	Cyanocitta cristata	38.61	-79.83472	30	5	1972	17.66	97.9	132.5	1.353421859	5/1/1972
32	1	Cyanocitta cristata	38.61	-79.83472	30	5	1974	17.64	85.6	147.4	1.721962617	5/1/1974
33	1	Cyanocitta cristata	38.61	-79.83472	30	5	1976	16.98	107	91.4	0.854205607	5/1/1976
34	1	Cyanocitta cristata	38.61	-79.83472	30	5	1978	16.46	104.1	130.2	1.250720461	5/1/1978
35	1	Cyanocitta cristata	38.61	-79.83472	30	5	1979	18.12	98.1	139.5	1.422018349	5/1/1979
36	2	Pipilo erythrophthalmus	38.61	-79.83472	30	5	1965	21.08	121.7	61.4	0.50451931	5/1/1965
37	2	Pipilo erythrophthalmus	38.61	-79.83472	30	5	1968	16	94	182.2	1.938297872	5/1/1968
38	1	Pipilo erythrophthalmus	38.61	-79.83472	30	5	1969	19.33	117.1	69.9	0.596925705	5/1/1969
39	3	Pipilo erythrophthalmus	38.61	-79.83472	30	5	1970	20.41	119	58.5	0.491596639	5/1/1970
40	1	Pipilo erythrophthalmus	38.61	-79.83472	30	5	1971	16.55	99.6	162.6	1.63253012	5/1/1971
41	2	Pipilo erythrophthalmus	38.61	-79.83472	30	5	1972	17.66	97.9	132.5	1.353421859	5/1/1972
42	1	Pipilo erythrophthalmus	38.61	-79.83472	30	5	1979	18.12	98.1	139.5	1.422018349	5/1/1979
43	1	Pipilo erythrophthalmus	38.61	-79.83472	30	5	1982	21.37	111.5	88.8	0.796412556	5/1/1982
44	1	Setophaga fusca	38.61	-79.83472	30	5	1965	21.08	121.7	61.4	0.50451931	5/1/1965
45	1	Setophaga fusca	38.61	-79.83472	30	5	1966	18.31	115.1	85.5	0.74283232	5/1/1966
46	1	Setophaga fusca	38.61	-79.83472	30	5	1974	17.64	85.6	147.4	1.721962617	5/1/1974
47	1	Setophaga fusca	38.61	-79.83472	30	5	1975	19.31	97.7	165.8	1.69703173	5/1/1975
48	1	Setophaga fusca	38.61	-79.83472	30	5	1977	20.51	119.7	52.4	0.437761069	5/1/1977
49	1	Catharus fuscescens	38.61	-79.83472	30	5	1971	16.55	99.6	162.6	1.63253012	5/1/1971
50	1	Catharus guttatus	38.61	-79.83472	30	5	1962	20.96	111.3	88.2	0.79245283	5/1/1962
51	2	Catharus guttatus	38.61	-79.83472	30	5	1963	17.63	109.1	75.7	0.693858845	5/1/1963
52	1	Catharus guttatus	38.61	-79.83472	30	5	1966	18.31	115.1	85.5	0.74283232	5/1/1966
53	1	Catharus guttatus	38.61	-79.83472	30	5	1969	19.33	117.1	69.9	0.596925705	5/1/1969
54	2	Catharus guttatus	38.61	-79.83472	30	5	1971	16.55	99.6	162.6	1.63253012	5/1/1971
55	2	Catharus guttatus	38.61	-79.83472	30	5	1972	17.66	97.9	132.5	1.353421859	5/1/1972
56	1	Catharus guttatus	38.61	-79.83472	30	5	1973	15.91	98.9	124.6	1.259858443	5/1/1973
57	3	Catharus guttatus	38.61	-79.83472	30	5	1974	17.64	85.6	147.4	1.721962617	5/1/1974
58	1	Catharus guttatus	38.61	-79.83472	30	5	1975	19.31	97.7	165.8	1.69703173	5/1/1975
59	2	Catharus guttatus	38.61	-79.83472	30	5	1976	16.98	107	91.4	0.854205607	5/1/1976
60	1	Catharus guttatus	38.61	-79.83472	30	5	1978	16.46	104.1	130.2	1.250720461	5/1/1978
61	2	Catharus guttatus	38.61	-79.83472	30	5	1979	18.12	98.1	139.5	1.422018349	5/1/1979
62	2	Catharus guttatus	38.61	-79.83472	30	5	1980	18.55	104.9	100	0.953288847	5/1/1980
63	3	Catharus guttatus	38.61	-79.83472	30	5	1981	17.14	101.6	169.8	1.671259843	5/1/1981
64	3	Catharus guttatus	38.61	-79.83472	30	5	1982	21.37	111.5	88.8	0.796412556	5/1/1982
65	3	Catharus guttatus	38.61	-79.83472	30	5	1983	17.03	103.9	166.3	1.600577478	5/1/1983
66	2	Troglodytes hiemalis	38.61	-79.83472	30	5	1963	17.63	109.1	75.7	0.693858845	5/1/1963
67	1	Troglodytes hiemalis	38.61	-79.83472	30	5	1964	19.64	112.3	46.5	0.414069457	5/1/1964
68	2	Troglodytes hiemalis	38.61	-79.83472	30	5	1965	21.08	121.7	61.4	0.50451931	5/1/1965
69	1	Troglodytes hiemalis	38.61	-79.83472	30	5	1966	18.31	115.1	85.5	0.74283232	5/1/1966
70	2	Troglodytes hiemalis	38.61	-79.83472	30	5	1967	14.74	96	201.3	2.096875	5/1/1967
71	1	Troglodytes hiemalis	38.61	-79.83472	30	5	1969	19.33	117.1	69.9	0.596925705	5/1/1969
72	1	Troglodytes hiemalis	38.61	-79.83472	30	5	1971	16.55	99.6	162.6	1.63253012	5/1/1971
73	1	Troglodytes hiemalis	38.61	-79.83472	30	5	1972	17.66	97.9	132.5	1.353421859	5/1/1972
74	1	Troglodytes hiemalis	38.61	-79.83472	30	5	1973	15.91	98.9	124.6	1.259858443	5/1/1973
75	2	Troglodytes hiemalis	38.61	-79.83472	30	5	1975	19.31	97.7	165.8	1.69703173	5/1/1975
76	2	Troglodytes hiemalis	38.61	-79.83472	30	5	1976	16.98	107	91.4	0.854205607	5/1/1976
77	1	Troglodytes hiemalis	38.61	-79.83472	30	5	1977	20.51	119.7	52.4	0.437761069	5/1/1977
78	2	Troglodytes hiemalis	38.61	-79.83472	30	5	1979	18.12	98.1	139.5	1.422018349	5/1/1979
79	1	Troglodytes hiemalis	38.61	-79.83472	30	5	1980	18.55	104.9	100	0.953288847	5/1/1980
80	1	Troglodytes hiemalis	38.61	-79.83472	30	5	1981	17.14	101.6	169.8	1.671259843	5/1/1981
81	3	Troglodytes hiemalis	38.61	-79.83472	30	5	1982	21.37	111.5	88.8	0.796412556	5/1/1982
82	2	Troglodytes hiemalis	38.61	-79.83472	30	5	1983	17.03	103.9	166.3	1.600577478	5/1/1983
83	3	Junco hyemalis	38.61	-79.83472	30	5	1962	20.96	111.3	88.2	0.79245283	5/1/1962
84	4	Junco hyemalis	38.61	-79.83472	30	5	1963	17.63	109.1	75.7	0.693858845	5/1/1963
85	5	Junco hyemalis	38.61	-79.83472	30	5	1964	19.64	112.3	46.5	0.414069457	5/1/1964
86	7	Junco hyemalis	38.61	-79.83472	30	5	1965	21.08	121.7	61.4	0.50451931	5/1/1965
87	7	Junco hyemalis	38.61	-79.83472	30	5	1966	18.31	115.1	85.5	0.74283232	5/1/1966
88	7	Junco hyemalis	38.61	-79.83472	30	5	1967	14.74	96	201.3	2.096875	5/1/1967
89	7	Junco hyemalis	38.61	-79.83472	30	5	1968	16	94	182.2	1.938297872	5/1/1968
90	7	Junco hyemalis	38.61	-79.83472	30	5	1969	19.33	117.1	69.9	0.596925705	5/1/1969
91	10	Junco hyemalis	38.61	-79.83472	30	5	1970	20.41	119	58.5	0.491596639	5/1/1970
92	10	Junco hyemalis	38.61	-79.83472	30	5	1971	16.55	99.6	162.6	1.63253012	5/1/1971
93	9	Junco hyemalis	38.61	-79.83472	30	5	1972	17.66	97.9	132.5	1.353421859	5/1/1972
94	9	Junco hyemalis	38.61	-79.83472	30	5	1973	15.91	98.9	124.6	1.259858443	5/1/1973
95	8	Junco hyemalis	38.61	-79.83472	30	5	1974	17.64	85.6	147.4	1.721962617	5/1/1974
96	11	Junco hyemalis	38.61	-79.83472	30	5	1975	19.31	97.7	165.8	1.69703173	5/1/1975
97	11	Junco hyemalis	38.61	-79.83472	30	5	1976	16.98	107	91.4	0.854205607	5/1/1976
98	9	Junco hyemalis	38.61	-79.83472	30	5	1977	20.51	119.7	52.4	0.437761069	5/1/1977
99	8	Junco hyemalis	38.61	-79.83472	30	5	1978	16.46	104.1	130.2	1.250720461	5/1/1978
100	8	Junco hyemalis	38.61	-79.83472	30	5	1979	18.12	98.1	139.5	1.422018349	5/1/1979
101	11	Junco hyemalis	38.61	-79.83472	30	5	1980	18.55	104.9	100	0.953288847	5/1/1980
102	11	Junco hyemalis	38.61	-79.83472	30	5	1981	17.14	101.6	169.8	1.671259843	5/1/1981
103	9	Junco hyemalis	38.61	-79.83472	30	5	1982	21.37	111.5	88.8	0.796412556	5/1/1982
104	8	Junco hyemalis	38.61	-79.83472	30	5	1983	17.03	103.9	166.3	1.600577478	5/1/1983
105	12	Setophaga magnolia	38.61	-79.83472	30	5	1962	20.96	111.3	88.2	0.79245283	5/1/1962
106	11	Setophaga magnolia	38.61	-79.83472	30	5	1963	17.63	109.1	75.7	0.693858845	5/1/1963
107	10	Setophaga magnolia	38.61	-79.83472	30	5	1964	19.64	112.3	46.5	0.414069457	5/1/1964
108	10	Setophaga magnolia	38.61	-79.83472	30	5	1965	21.08	121.7	61.4	0.50451931	5/1/1965
109	10	Setophaga magnolia	38.61	-79.83472	30	5	1966	18.31	115.1	85.5	0.74283232	5/1/1966
110	5	Setophaga magnolia	38.61	-79.83472	30	5	1967	14.74	96	201.3	2.096875	5/1/1967
111	10	Setophaga magnolia	38.61	-79.83472	30	5	1968	16	94	182.2	1.938297872	5/1/1968
112	8	Setophaga magnolia	38.61	-79.83472	30	5	1969	19.33	117.1	69.9	0.596925705	5/1/1969
113	9	Setophaga magnolia	38.61	-79.83472	30	5	1970	20.41	119	58.5	0.491596639	5/1/1970
114	9	Setophaga magnolia	38.61	-79.83472	30	5	1971	16.55	99.6	162.6	1.63253012	5/1/1971
115	10	Setophaga magnolia	38.61	-79.83472	30	5	1972	17.66	97.9	132.5	1.353421859	5/1/1972
116	4	Setophaga magnolia	38.61	-79.83472	30	5	1973	15.91	98.9	124.6	1.259858443	5/1/1973
117	8	Setophaga magnolia	38.61	-79.83472	30	5	1974	17.64	85.6	147.4	1.721962617	5/1/1974
118	9	Setophaga magnolia	38.61	-79.83472	30	5	1975	19.31	97.7	165.8	1.69703173	5/1/1975
119	5	Setophaga magnolia	38.61	-79.83472	30	5	1976	16.98	107	91.4	0.854205607	5/1/1976
120	4	Setophaga magnolia	38.61	-79.83472	30	5	1977	20.51	119.7	52.4	0.437761069	5/1/1977
121	3	Setophaga magnolia	38.61	-79.83472	30	5	1978	16.46	104.1	130.2	1.250720461	5/1/1978
122	3	Setophaga magnolia	38.61	-79.83472	30	5	1979	18.12	98.1	139.5	1.422018349	5/1/1979
123	2	Setophaga magnolia	38.61	-79.83472	30	5	1980	18.55	104.9	100	0.953288847	5/1/1980
124	3	Setophaga magnolia	38.61	-79.83472	30	5	1981	17.14	101.6	169.8	1.671259843	5/1/1981
125	3	Setophaga magnolia	38.61	-79.83472	30	5	1982	21.37	111.5	88.8	0.796412556	5/1/1982
126	2	Setophaga magnolia	38.61	-79.83472	30	5	1983	17.03	103.9	166.3	1.600577478	5/1/1983
127	3	Turdus migratorius	38.61	-79.83472	30	5	1963	17.63	109.1	75.7	0.693858845	5/1/1963
128	1	Turdus migratorius	38.61	-79.83472	30	5	1964	19.64	112.3	46.5	0.414069457	5/1/1964
129	3	Turdus migratorius	38.61	-79.83472	30	5	1965	21.08	121.7	61.4	0.50451931	5/1/1965
130	3	Turdus migratorius	38.61	-79.83472	30	5	1966	18.31	115.1	85.5	0.74283232	5/1/1966
131	3	Turdus migratorius	38.61	-79.83472	30	5	1967	14.74	96	201.3	2.096875	5/1/1967
132	3	Turdus migratorius	38.61	-79.83472	30	5	1968	16	94	182.2	1.938297872	5/1/1968
133	2	Turdus migratorius	38.61	-79.83472	30	5	1969	19.33	117.1	69.9	0.596925705	5/1/1969
134	3	Turdus migratorius	38.61	-79.83472	30	5	1970	20.41	119	58.5	0.491596639	5/1/1970
135	3	Turdus migratorius	38.61	-79.83472	30	5	1971	16.55	99.6	162.6	1.63253012	5/1/1971
136	3	Turdus migratorius	38.61	-79.83472	30	5	1972	17.66	97.9	132.5	1.353421859	5/1/1972
137	2	Turdus migratorius	38.61	-79.83472	30	5	1973	15.91	98.9	124.6	1.259858443	5/1/1973
138	3	Turdus migratorius	38.61	-79.83472	30	5	1974	17.64	85.6	147.4	1.721962617	5/1/1974
139	2	Turdus migratorius	38.61	-79.83472	30	5	1975	19.31	97.7	165.8	1.69703173	5/1/1975
140	2	Turdus migratorius	38.61	-79.83472	30	5	1976	16.98	107	91.4	0.854205607	5/1/1976
141	1	Turdus migratorius	38.61	-79.83472	30	5	1977	20.51	119.7	52.4	0.437761069	5/1/1977
142	2	Turdus migratorius	38.61	-79.83472	30	5	1978	16.46	104.1	130.2	1.250720461	5/1/1978
143	2	Turdus migratorius	38.61	-79.83472	30	5	1979	18.12	98.1	139.5	1.422018349	5/1/1979
144	1	Turdus migratorius	38.61	-79.83472	30	5	1980	18.55	104.9	100	0.953288847	5/1/1980
145	2	Turdus migratorius	38.61	-79.83472	30	5	1982	21.37	111.5	88.8	0.796412556	5/1/1982
146	2	Turdus migratorius	38.61	-79.83472	30	5	1983	17.03	103.9	166.3	1.600577478	5/1/1983
147	1	Hylocichla mustelina	38.61	-79.83472	30	5	1966	18.31	115.1	85.5	0.74283232	5/1/1966
148	3	Parkesia noveboracensis	38.61	-79.83472	30	5	1962	20.96	111.3	88.2	0.79245283	5/1/1962
149	4	Parkesia noveboracensis	38.61	-79.83472	30	5	1963	17.63	109.1	75.7	0.693858845	5/1/1963
150	3	Parkesia noveboracensis	38.61	-79.83472	30	5	1964	19.64	112.3	46.5	0.414069457	5/1/1964
151	2	Parkesia noveboracensis	38.61	-79.83472	30	5	1965	21.08	121.7	61.4	0.50451931	5/1/1965
152	2	Parkesia noveboracensis	38.61	-79.83472	30	5	1966	18.31	115.1	85.5	0.74283232	5/1/1966
153	3	Parkesia noveboracensis	38.61	-79.83472	30	5	1967	14.74	96	201.3	2.096875	5/1/1967
154	3	Parkesia noveboracensis	38.61	-79.83472	30	5	1968	16	94	182.2	1.938297872	5/1/1968
155	2	Parkesia noveboracensis	38.61	-79.83472	30	5	1970	20.41	119	58.5	0.491596639	5/1/1970
156	1	Parkesia noveboracensis	38.61	-79.83472	30	5	1972	17.66	97.9	132.5	1.353421859	5/1/1972
157	2	Parkesia noveboracensis	38.61	-79.83472	30	5	1973	15.91	98.9	124.6	1.259858443	5/1/1973
158	1	Setophaga pensylvanica	38.61	-79.83472	30	5	1962	20.96	111.3	88.2	0.79245283	5/1/1962
159	1	Haemorhous purpureus	38.61	-79.83472	30	5	1974	17.64	85.6	147.4	1.721962617	5/1/1974
160	1	Regulus satrapa	38.61	-79.83472	30	5	1962	20.96	111.3	88.2	0.79245283	5/1/1962
161	1	Regulus satrapa	38.61	-79.83472	30	5	1963	17.63	109.1	75.7	0.693858845	5/1/1963
162	3	Regulus satrapa	38.61	-79.83472	30	5	1964	19.64	112.3	46.5	0.414069457	5/1/1964
163	2	Regulus satrapa	38.61	-79.83472	30	5	1965	21.08	121.7	61.4	0.50451931	5/1/1965
164	3	Regulus satrapa	38.61	-79.83472	30	5	1966	18.31	115.1	85.5	0.74283232	5/1/1966
165	3	Regulus satrapa	38.61	-79.83472	30	5	1967	14.74	96	201.3	2.096875	5/1/1967
166	3	Regulus satrapa	38.61	-79.83472	30	5	1968	16	94	182.2	1.938297872	5/1/1968
167	2	Regulus satrapa	38.61	-79.83472	30	5	1969	19.33	117.1	69.9	0.596925705	5/1/1969
168	2	Regulus satrapa	38.61	-79.83472	30	5	1970	20.41	119	58.5	0.491596639	5/1/1970
169	2	Regulus satrapa	38.61	-79.83472	30	5	1971	16.55	99.6	162.6	1.63253012	5/1/1971
170	2	Regulus satrapa	38.61	-79.83472	30	5	1972	17.66	97.9	132.5	1.353421859	5/1/1972
171	3	Regulus satrapa	38.61	-79.83472	30	5	1973	15.91	98.9	124.6	1.259858443	5/1/1973
172	5	Regulus satrapa	38.61	-79.83472	30	5	1974	17.64	85.6	147.4	1.721962617	5/1/1974
173	4	Regulus satrapa	38.61	-79.83472	30	5	1975	19.31	97.7	165.8	1.69703173	5/1/1975
174	6	Regulus satrapa	38.61	-79.83472	30	5	1976	16.98	107	91.4	0.854205607	5/1/1976
175	3	Regulus satrapa	38.61	-79.83472	30	5	1977	20.51	119.7	52.4	0.437761069	5/1/1977
176	4	Regulus satrapa	38.61	-79.83472	30	5	1978	16.46	104.1	130.2	1.250720461	5/1/1978
177	4	Regulus satrapa	38.61	-79.83472	30	5	1979	18.12	98.1	139.5	1.422018349	5/1/1979
178	5	Regulus satrapa	38.61	-79.83472	30	5	1980	18.55	104.9	100	0.953288847	5/1/1980
179	5	Regulus satrapa	38.61	-79.83472	30	5	1981	17.14	101.6	169.8	1.671259843	5/1/1981
180	5	Regulus satrapa	38.61	-79.83472	30	5	1982	21.37	111.5	88.8	0.796412556	5/1/1982
181	5	Regulus satrapa	38.61	-79.83472	30	5	1983	17.03	103.9	166.3	1.600577478	5/1/1983
182	3	Catharus ustulatus	38.61	-79.83472	30	5	1962	20.96	111.3	88.2	0.79245283	5/1/1962
183	4	Catharus ustulatus	38.61	-79.83472	30	5	1963	17.63	109.1	75.7	0.693858845	5/1/1963
184	4	Catharus ustulatus	38.61	-79.83472	30	5	1964	19.64	112.3	46.5	0.414069457	5/1/1964
185	4	Catharus ustulatus	38.61	-79.83472	30	5	1965	21.08	121.7	61.4	0.50451931	5/1/1965
186	3	Catharus ustulatus	38.61	-79.83472	30	5	1966	18.31	115.1	85.5	0.74283232	5/1/1966
187	2	Catharus ustulatus	38.61	-79.83472	30	5	1967	14.74	96	201.3	2.096875	5/1/1967
188	2	Catharus ustulatus	38.61	-79.83472	30	5	1968	16	94	182.2	1.938297872	5/1/1968
189	2	Catharus ustulatus	38.61	-79.83472	30	5	1969	19.33	117.1	69.9	0.596925705	5/1/1969
190	2	Catharus ustulatus	38.61	-79.83472	30	5	1970	20.41	119	58.5	0.491596639	5/1/1970
191	2	Catharus ustulatus	38.61	-79.83472	30	5	1971	16.55	99.6	162.6	1.63253012	5/1/1971
192	3	Catharus ustulatus	38.61	-79.83472	30	5	1972	17.66	97.9	132.5	1.353421859	5/1/1972
193	2	Catharus ustulatus	38.61	-79.83472	30	5	1973	15.91	98.9	124.6	1.259858443	5/1/1973
194	2	Catharus ustulatus	38.61	-79.83472	30	5	1974	17.64	85.6	147.4	1.721962617	5/1/1974
195	2	Catharus ustulatus	38.61	-79.83472	30	5	1975	19.31	97.7	165.8	1.69703173	5/1/1975
196	2	Catharus ustulatus	38.61	-79.83472	30	5	1976	16.98	107	91.4	0.854205607	5/1/1976
197	3	Catharus ustulatus	38.61	-79.83472	30	5	1977	20.51	119.7	52.4	0.437761069	5/1/1977
198	2	Catharus ustulatus	38.61	-79.83472	30	5	1978	16.46	104.1	130.2	1.250720461	5/1/1978
199	2	Catharus ustulatus	38.61	-79.83472	30	5	1979	18.12	98.1	139.5	1.422018349	5/1/1979
200	2	Catharus ustulatus	38.61	-79.83472	30	5	1980	18.55	104.9	100	0.953288847	5/1/1980
201	2	Catharus ustulatus	38.61	-79.83472	30	5	1981	17.14	101.6	169.8	1.671259843	5/1/1981
202	3	Catharus ustulatus	38.61	-79.83472	30	5	1982	21.37	111.5	88.8	0.796412556	5/1/1982
203	2	Catharus ustulatus	38.61	-79.83472	30	5	1983	17.03	103.9	166.3	1.600577478	5/1/1983
204	1	Setophaga virens	38.61	-79.83472	30	5	1962	20.96	111.3	88.2	0.79245283	5/1/1962
205	2	Setophaga virens	38.61	-79.83472	30	5	1963	17.63	109.1	75.7	0.693858845	5/1/1963
206	3	Setophaga virens	38.61	-79.83472	30	5	1964	19.64	112.3	46.5	0.414069457	5/1/1964
207	1	Setophaga virens	38.61	-79.83472	30	5	1966	18.31	115.1	85.5	0.74283232	5/1/1966
208	1	Setophaga virens	38.61	-79.83472	30	5	1974	17.64	85.6	147.4	1.721962617	5/1/1974
209	1	Setophaga virens	38.61	-79.83472	30	5	1979	18.12	98.1	139.5	1.422018349	5/1/1979
210	1	Poecile atricapillus	38.61	-79.83472	1	6	1964	22.46	115.5	103.9	0.8995671	6/1/1964
211	1	Poecile atricapillus	38.61	-79.83472	1	6	1965	20.95	112.4	60.6	0.539145907	6/1/1965
212	2	Poecile atricapillus	38.61	-79.83472	1	6	1966	22.84	112	41.1	0.366964286	6/1/1966
213	2	Poecile atricapillus	38.61	-79.83472	1	6	1967	22.48	99.4	50.5	0.50804829	6/1/1967
214	4	Poecile atricapillus	38.61	-79.83472	1	6	1968	21.97	105.3	69.1	0.656220323	6/1/1968
215	2	Poecile atricapillus	38.61	-79.83472	1	6	1969	22.51	117.3	90.8	0.774083546	6/1/1969
216	3	Poecile atricapillus	38.61	-79.83472	1	6	1970	21.92	111.3	93.2	0.83737646	6/1/1970
217	2	Poecile atricapillus	38.61	-79.83472	1	6	1971	23.11	109.5	84	0.767123288	6/1/1971
218	2	Poecile atricapillus	38.61	-79.83472	1	6	1972	18.55	93.5	198.3	2.120855615	6/1/1972
219	1	Poecile atricapillus	38.61	-79.83472	1	6	1973	23.17	108.8	89.3	0.820772059	6/1/1973
220	3	Poecile atricapillus	38.61	-79.83472	1	6	1975	21.14	102.8	112.7	1.096303502	6/1/1975
221	2	Poecile atricapillus	38.61	-79.83472	1	6	1977	19.99	108	105.3	0.975	6/1/1977
222	1	Poecile atricapillus	38.61	-79.83472	1	6	1979	20.46	102.7	117.6	1.145082765	6/1/1979
223	1	Setophaga caerulescens	38.61	-79.83472	1	6	1962	21.36	106.2	107.3	1.010357815	6/1/1962
224	1	Setophaga caerulescens	38.61	-79.83472	1	6	1966	22.84	112	41.1	0.366964286	6/1/1966
225	1	Setophaga coronata	38.61	-79.83472	1	6	1975	21.14	102.8	112.7	1.096303502	6/1/1975
226	1	Setophaga coronata	38.61	-79.83472	1	6	1976	21.81	114.8	104.8	0.912891986	6/1/1976
227	1	Setophaga coronata	38.61	-79.83472	1	6	1977	19.99	108	105.3	0.975	6/1/1977
228	2	Setophaga coronata	38.61	-79.83472	1	6	1978	21.74	109.1	122.6	1.123739688	6/1/1978
229	1	Setophaga coronata	38.61	-79.83472	1	6	1979	20.46	102.7	117.6	1.145082765	6/1/1979
230	1	Setophaga coronata	38.61	-79.83472	1	6	1980	21.02	117.9	98.1	0.832061069	6/1/1980
231	3	Setophaga coronata	38.61	-79.83472	1	6	1981	22.39	104.4	182.1	1.744252874	6/1/1981
232	3	Setophaga coronata	38.61	-79.83472	1	6	1982	20.12	98.5	157.6	1.6	6/1/1982
233	3	Setophaga coronata	38.61	-79.83472	1	6	1983	21.52	103.1	88.8	0.861299709	6/1/1983
234	1	Cyanocitta cristata	38.61	-79.83472	1	6	1965	20.95	112.4	60.6	0.539145907	6/1/1965
235	1	Cyanocitta cristata	38.61	-79.83472	1	6	1966	22.84	112	41.1	0.366964286	6/1/1966
236	2	Cyanocitta cristata	38.61	-79.83472	1	6	1967	22.48	99.4	50.5	0.50804829	6/1/1967
237	2	Cyanocitta cristata	38.61	-79.83472	1	6	1968	21.97	105.3	69.1	0.656220323	6/1/1968
238	1	Cyanocitta cristata	38.61	-79.83472	1	6	1970	21.92	111.3	93.2	0.83737646	6/1/1970
239	1	Cyanocitta cristata	38.61	-79.83472	1	6	1971	23.11	109.5	84	0.767123288	6/1/1971
240	1	Cyanocitta cristata	38.61	-79.83472	1	6	1972	18.55	93.5	198.3	2.120855615	6/1/1972
241	1	Cyanocitta cristata	38.61	-79.83472	1	6	1974	19.17	102.1	182.2	1.784524976	6/1/1974
242	1	Cyanocitta cristata	38.61	-79.83472	1	6	1976	21.81	114.8	104.8	0.912891986	6/1/1976
243	1	Cyanocitta cristata	38.61	-79.83472	1	6	1978	21.74	109.1	122.6	1.123739688	6/1/1978
244	1	Cyanocitta cristata	38.61	-79.83472	1	6	1979	20.46	102.7	117.6	1.145082765	6/1/1979
245	2	Pipilo erythrophthalmus	38.61	-79.83472	1	6	1965	20.95	112.4	60.6	0.539145907	6/1/1965
246	2	Pipilo erythrophthalmus	38.61	-79.83472	1	6	1968	21.97	105.3	69.1	0.656220323	6/1/1968
247	1	Pipilo erythrophthalmus	38.61	-79.83472	1	6	1969	22.51	117.3	90.8	0.774083546	6/1/1969
248	3	Pipilo erythrophthalmus	38.61	-79.83472	1	6	1970	21.92	111.3	93.2	0.83737646	6/1/1970
249	1	Pipilo erythrophthalmus	38.61	-79.83472	1	6	1971	23.11	109.5	84	0.767123288	6/1/1971
250	2	Pipilo erythrophthalmus	38.61	-79.83472	1	6	1972	18.55	93.5	198.3	2.120855615	6/1/1972
251	1	Pipilo erythrophthalmus	38.61	-79.83472	1	6	1979	20.46	102.7	117.6	1.145082765	6/1/1979
252	1	Pipilo erythrophthalmus	38.61	-79.83472	1	6	1982	20.12	98.5	157.6	1.6	6/1/1982
253	1	Setophaga fusca	38.61	-79.83472	1	6	1965	20.95	112.4	60.6	0.539145907	6/1/1965
254	1	Setophaga fusca	38.61	-79.83472	1	6	1966	22.84	112	41.1	0.366964286	6/1/1966
255	1	Setophaga fusca	38.61	-79.83472	1	6	1974	19.17	102.1	182.2	1.784524976	6/1/1974
256	1	Setophaga fusca	38.61	-79.83472	1	6	1975	21.14	102.8	112.7	1.096303502	6/1/1975
257	1	Setophaga fusca	38.61	-79.83472	1	6	1977	19.99	108	105.3	0.975	6/1/1977
258	1	Catharus fuscescens	38.61	-79.83472	1	6	1971	23.11	109.5	84	0.767123288	6/1/1971
259	1	Catharus guttatus	38.61	-79.83472	1	6	1962	21.36	106.2	107.3	1.010357815	6/1/1962
260	2	Catharus guttatus	38.61	-79.83472	1	6	1963	21.28	103.4	114.2	1.104448743	6/1/1963
261	1	Catharus guttatus	38.61	-79.83472	1	6	1966	22.84	112	41.1	0.366964286	6/1/1966
262	1	Catharus guttatus	38.61	-79.83472	1	6	1969	22.51	117.3	90.8	0.774083546	6/1/1969
263	2	Catharus guttatus	38.61	-79.83472	1	6	1971	23.11	109.5	84	0.767123288	6/1/1971
264	2	Catharus guttatus	38.61	-79.83472	1	6	1972	18.55	93.5	198.3	2.120855615	6/1/1972
265	1	Catharus guttatus	38.61	-79.83472	1	6	1973	23.17	108.8	89.3	0.820772059	6/1/1973
266	3	Catharus guttatus	38.61	-79.83472	1	6	1974	19.17	102.1	182.2	1.784524976	6/1/1974
267	1	Catharus guttatus	38.61	-79.83472	1	6	1975	21.14	102.8	112.7	1.096303502	6/1/1975
268	2	Catharus guttatus	38.61	-79.83472	1	6	1976	21.81	114.8	104.8	0.912891986	6/1/1976
269	1	Catharus guttatus	38.61	-79.83472	1	6	1978	21.74	109.1	122.6	1.123739688	6/1/1978
270	2	Catharus guttatus	38.61	-79.83472	1	6	1979	20.46	102.7	117.6	1.145082765	6/1/1979
271	2	Catharus guttatus	38.61	-79.83472	1	6	1980	21.02	117.9	98.1	0.832061069	6/1/1980
272	3	Catharus guttatus	38.61	-79.83472	1	6	1981	22.39	104.4	182.1	1.744252874	6/1/1981
273	3	Catharus guttatus	38.61	-79.83472	1	6	1982	20.12	98.5	157.6	1.6	6/1/1982
274	3	Catharus guttatus	38.61	-79.83472	1	6	1983	21.52	103.1	88.8	0.861299709	6/1/1983
275	2	Troglodytes hiemalis	38.61	-79.83472	1	6	1963	21.28	103.4	114.2	1.104448743	6/1/1963
276	1	Troglodytes hiemalis	38.61	-79.83472	1	6	1964	22.46	115.5	103.9	0.8995671	6/1/1964
277	2	Troglodytes hiemalis	38.61	-79.83472	1	6	1965	20.95	112.4	60.6	0.539145907	6/1/1965
278	1	Troglodytes hiemalis	38.61	-79.83472	1	6	1966	22.84	112	41.1	0.366964286	6/1/1966
279	2	Troglodytes hiemalis	38.61	-79.83472	1	6	1967	22.48	99.4	50.5	0.50804829	6/1/1967
280	1	Troglodytes hiemalis	38.61	-79.83472	1	6	1969	22.51	117.3	90.8	0.774083546	6/1/1969
281	1	Troglodytes hiemalis	38.61	-79.83472	1	6	1971	23.11	109.5	84	0.767123288	6/1/1971
282	1	Troglodytes hiemalis	38.61	-79.83472	1	6	1972	18.55	93.5	198.3	2.120855615	6/1/1972
283	1	Troglodytes hiemalis	38.61	-79.83472	1	6	1973	23.17	108.8	89.3	0.820772059	6/1/1973
284	2	Troglodytes hiemalis	38.61	-79.83472	1	6	1975	21.14	102.8	112.7	1.096303502	6/1/1975
285	2	Troglodytes hiemalis	38.61	-79.83472	1	6	1976	21.81	114.8	104.8	0.912891986	6/1/1976
286	1	Troglodytes hiemalis	38.61	-79.83472	1	6	1977	19.99	108	105.3	0.975	6/1/1977
287	2	Troglodytes hiemalis	38.61	-79.83472	1	6	1979	20.46	102.7	117.6	1.145082765	6/1/1979
288	1	Troglodytes hiemalis	38.61	-79.83472	1	6	1980	21.02	117.9	98.1	0.832061069	6/1/1980
289	1	Troglodytes hiemalis	38.61	-79.83472	1	6	1981	22.39	104.4	182.1	1.744252874	6/1/1981
290	3	Troglodytes hiemalis	38.61	-79.83472	1	6	1982	20.12	98.5	157.6	1.6	6/1/1982
291	2	Troglodytes hiemalis	38.61	-79.83472	1	6	1983	21.52	103.1	88.8	0.861299709	6/1/1983
292	3	Junco hyemalis	38.61	-79.83472	1	6	1962	21.36	106.2	107.3	1.010357815	6/1/1962
293	4	Junco hyemalis	38.61	-79.83472	1	6	1963	21.28	103.4	114.2	1.104448743	6/1/1963
294	5	Junco hyemalis	38.61	-79.83472	1	6	1964	22.46	115.5	103.9	0.8995671	6/1/1964
295	7	Junco hyemalis	38.61	-79.83472	1	6	1965	20.95	112.4	60.6	0.539145907	6/1/1965
296	7	Junco hyemalis	38.61	-79.83472	1	6	1966	22.84	112	41.1	0.366964286	6/1/1966
297	7	Junco hyemalis	38.61	-79.83472	1	6	1967	22.48	99.4	50.5	0.50804829	6/1/1967
298	7	Junco hyemalis	38.61	-79.83472	1	6	1968	21.97	105.3	69.1	0.656220323	6/1/1968
299	7	Junco hyemalis	38.61	-79.83472	1	6	1969	22.51	117.3	90.8	0.774083546	6/1/1969
300	10	Junco hyemalis	38.61	-79.83472	1	6	1970	21.92	111.3	93.2	0.83737646	6/1/1970
301	10	Junco hyemalis	38.61	-79.83472	1	6	1971	23.11	109.5	84	0.767123288	6/1/1971
302	9	Junco hyemalis	38.61	-79.83472	1	6	1972	18.55	93.5	198.3	2.120855615	6/1/1972
303	9	Junco hyemalis	38.61	-79.83472	1	6	1973	23.17	108.8	89.3	0.820772059	6/1/1973
304	8	Junco hyemalis	38.61	-79.83472	1	6	1974	19.17	102.1	182.2	1.784524976	6/1/1974
305	11	Junco hyemalis	38.61	-79.83472	1	6	1975	21.14	102.8	112.7	1.096303502	6/1/1975
306	11	Junco hyemalis	38.61	-79.83472	1	6	1976	21.81	114.8	104.8	0.912891986	6/1/1976
307	9	Junco hyemalis	38.61	-79.83472	1	6	1977	19.99	108	105.3	0.975	6/1/1977
308	8	Junco hyemalis	38.61	-79.83472	1	6	1978	21.74	109.1	122.6	1.123739688	6/1/1978
309	8	Junco hyemalis	38.61	-79.83472	1	6	1979	20.46	102.7	117.6	1.145082765	6/1/1979
310	11	Junco hyemalis	38.61	-79.83472	1	6	1980	21.02	117.9	98.1	0.832061069	6/1/1980
311	11	Junco hyemalis	38.61	-79.83472	1	6	1981	22.39	104.4	182.1	1.744252874	6/1/1981
312	9	Junco hyemalis	38.61	-79.83472	1	6	1982	20.12	98.5	157.6	1.6	6/1/1982
313	8	Junco hyemalis	38.61	-79.83472	1	6	1983	21.52	103.1	88.8	0.861299709	6/1/1983
314	12	Setophaga magnolia	38.61	-79.83472	1	6	1962	21.36	106.2	107.3	1.010357815	6/1/1962
315	11	Setophaga magnolia	38.61	-79.83472	1	6	1963	21.28	103.4	114.2	1.104448743	6/1/1963
316	10	Setophaga magnolia	38.61	-79.83472	1	6	1964	22.46	115.5	103.9	0.8995671	6/1/1964
317	10	Setophaga magnolia	38.61	-79.83472	1	6	1965	20.95	112.4	60.6	0.539145907	6/1/1965
318	10	Setophaga magnolia	38.61	-79.83472	1	6	1966	22.84	112	41.1	0.366964286	6/1/1966
319	5	Setophaga magnolia	38.61	-79.83472	1	6	1967	22.48	99.4	50.5	0.50804829	6/1/1967
320	10	Setophaga magnolia	38.61	-79.83472	1	6	1968	21.97	105.3	69.1	0.656220323	6/1/1968
321	8	Setophaga magnolia	38.61	-79.83472	1	6	1969	22.51	117.3	90.8	0.774083546	6/1/1969
322	9	Setophaga magnolia	38.61	-79.83472	1	6	1970	21.92	111.3	93.2	0.83737646	6/1/1970
323	9	Setophaga magnolia	38.61	-79.83472	1	6	1971	23.11	109.5	84	0.767123288	6/1/1971
324	10	Setophaga magnolia	38.61	-79.83472	1	6	1972	18.55	93.5	198.3	2.120855615	6/1/1972
325	4	Setophaga magnolia	38.61	-79.83472	1	6	1973	23.17	108.8	89.3	0.820772059	6/1/1973
326	8	Setophaga magnolia	38.61	-79.83472	1	6	1974	19.17	102.1	182.2	1.784524976	6/1/1974
327	9	Setophaga magnolia	38.61	-79.83472	1	6	1975	21.14	102.8	112.7	1.096303502	6/1/1975
328	5	Setophaga magnolia	38.61	-79.83472	1	6	1976	21.81	114.8	104.8	0.912891986	6/1/1976
329	4	Setophaga magnolia	38.61	-79.83472	1	6	1977	19.99	108	105.3	0.975	6/1/1977
330	3	Setophaga magnolia	38.61	-79.83472	1	6	1978	21.74	109.1	122.6	1.123739688	6/1/1978
331	3	Setophaga magnolia	38.61	-79.83472	1	6	1979	20.46	102.7	117.6	1.145082765	6/1/1979
332	2	Setophaga magnolia	38.61	-79.83472	1	6	1980	21.02	117.9	98.1	0.832061069	6/1/1980
333	3	Setophaga magnolia	38.61	-79.83472	1	6	1981	22.39	104.4	182.1	1.744252874	6/1/1981
334	3	Setophaga magnolia	38.61	-79.83472	1	6	1982	20.12	98.5	157.6	1.6	6/1/1982
335	2	Setophaga magnolia	38.61	-79.83472	1	6	1983	21.52	103.1	88.8	0.861299709	6/1/1983
336	3	Turdus migratorius	38.61	-79.83472	1	6	1963	21.28	103.4	114.2	1.104448743	6/1/1963
337	1	Turdus migratorius	38.61	-79.83472	1	6	1964	22.46	115.5	103.9	0.8995671	6/1/1964
338	3	Turdus migratorius	38.61	-79.83472	1	6	1965	20.95	112.4	60.6	0.539145907	6/1/1965
339	3	Turdus migratorius	38.61	-79.83472	1	6	1966	22.84	112	41.1	0.366964286	6/1/1966
340	3	Turdus migratorius	38.61	-79.83472	1	6	1967	22.48	99.4	50.5	0.50804829	6/1/1967
341	3	Turdus migratorius	38.61	-79.83472	1	6	1968	21.97	105.3	69.1	0.656220323	6/1/1968
342	2	Turdus migratorius	38.61	-79.83472	1	6	1969	22.51	117.3	90.8	0.774083546	6/1/1969
343	3	Turdus migratorius	38.61	-79.83472	1	6	1970	21.92	111.3	93.2	0.83737646	6/1/1970
344	3	Turdus migratorius	38.61	-79.83472	1	6	1971	23.11	109.5	84	0.767123288	6/1/1971
345	3	Turdus migratorius	38.61	-79.83472	1	6	1972	18.55	93.5	198.3	2.120855615	6/1/1972
346	2	Turdus migratorius	38.61	-79.83472	1	6	1973	23.17	108.8	89.3	0.820772059	6/1/1973
347	3	Turdus migratorius	38.61	-79.83472	1	6	1974	19.17	102.1	182.2	1.784524976	6/1/1974
348	2	Turdus migratorius	38.61	-79.83472	1	6	1975	21.14	102.8	112.7	1.096303502	6/1/1975
349	2	Turdus migratorius	38.61	-79.83472	1	6	1976	21.81	114.8	104.8	0.912891986	6/1/1976
350	1	Turdus migratorius	38.61	-79.83472	1	6	1977	19.99	108	105.3	0.975	6/1/1977
351	2	Turdus migratorius	38.61	-79.83472	1	6	1978	21.74	109.1	122.6	1.123739688	6/1/1978
352	2	Turdus migratorius	38.61	-79.83472	1	6	1979	20.46	102.7	117.6	1.145082765	6/1/1979
353	1	Turdus migratorius	38.61	-79.83472	1	6	1980	21.02	117.9	98.1	0.832061069	6/1/1980
354	2	Turdus migratorius	38.61	-79.83472	1	6	1982	20.12	98.5	157.6	1.6	6/1/1982
355	2	Turdus migratorius	38.61	-79.83472	1	6	1983	21.52	103.1	88.8	0.861299709	6/1/1983
356	1	Hylocichla mustelina	38.61	-79.83472	1	6	1966	22.84	112	41.1	0.366964286	6/1/1966
357	3	Parkesia noveboracensis	38.61	-79.83472	1	6	1962	21.36	106.2	107.3	1.010357815	6/1/1962
358	4	Parkesia noveboracensis	38.61	-79.83472	1	6	1963	21.28	103.4	114.2	1.104448743	6/1/1963
359	3	Parkesia noveboracensis	38.61	-79.83472	1	6	1964	22.46	115.5	103.9	0.8995671	6/1/1964
360	2	Parkesia noveboracensis	38.61	-79.83472	1	6	1965	20.95	112.4	60.6	0.539145907	6/1/1965
361	2	Parkesia noveboracensis	38.61	-79.83472	1	6	1966	22.84	112	41.1	0.366964286	6/1/1966
362	3	Parkesia noveboracensis	38.61	-79.83472	1	6	1967	22.48	99.4	50.5	0.50804829	6/1/1967
363	3	Parkesia noveboracensis	38.61	-79.83472	1	6	1968	21.97	105.3	69.1	0.656220323	6/1/1968
364	2	Parkesia noveboracensis	38.61	-79.83472	1	6	1970	21.92	111.3	93.2	0.83737646	6/1/1970
365	1	Parkesia noveboracensis	38.61	-79.83472	1	6	1972	18.55	93.5	198.3	2.120855615	6/1/1972
366	2	Parkesia noveboracensis	38.61	-79.83472	1	6	1973	23.17	108.8	89.3	0.820772059	6/1/1973
367	1	Setophaga pensylvanica	38.61	-79.83472	1	6	1962	21.36	106.2	107.3	1.010357815	6/1/1962
368	1	Haemorhous purpureus	38.61	-79.83472	1	6	1974	19.17	102.1	182.2	1.784524976	6/1/1974
369	1	Regulus satrapa	38.61	-79.83472	1	6	1962	21.36	106.2	107.3	1.010357815	6/1/1962
370	1	Regulus satrapa	38.61	-79.83472	1	6	1963	21.28	103.4	114.2	1.104448743	6/1/1963
371	3	Regulus satrapa	38.61	-79.83472	1	6	1964	22.46	115.5	103.9	0.8995671	6/1/1964
372	2	Regulus satrapa	38.61	-79.83472	1	6	1965	20.95	112.4	60.6	0.539145907	6/1/1965
373	3	Regulus satrapa	38.61	-79.83472	1	6	1966	22.84	112	41.1	0.366964286	6/1/1966
374	3	Regulus satrapa	38.61	-79.83472	1	6	1967	22.48	99.4	50.5	0.50804829	6/1/1967
375	3	Regulus satrapa	38.61	-79.83472	1	6	1968	21.97	105.3	69.1	0.656220323	6/1/1968
376	2	Regulus satrapa	38.61	-79.83472	1	6	1969	22.51	117.3	90.8	0.774083546	6/1/1969
377	2	Regulus satrapa	38.61	-79.83472	1	6	1970	21.92	111.3	93.2	0.83737646	6/1/1970
378	2	Regulus satrapa	38.61	-79.83472	1	6	1971	23.11	109.5	84	0.767123288	6/1/1971
379	2	Regulus satrapa	38.61	-79.83472	1	6	1972	18.55	93.5	198.3	2.120855615	6/1/1972
380	3	Regulus satrapa	38.61	-79.83472	1	6	1973	23.17	108.8	89.3	0.820772059	6/1/1973
381	5	Regulus satrapa	38.61	-79.83472	1	6	1974	19.17	102.1	182.2	1.784524976	6/1/1974
382	4	Regulus satrapa	38.61	-79.83472	1	6	1975	21.14	102.8	112.7	1.096303502	6/1/1975
383	6	Regulus satrapa	38.61	-79.83472	1	6	1976	21.81	114.8	104.8	0.912891986	6/1/1976
384	3	Regulus satrapa	38.61	-79.83472	1	6	1977	19.99	108	105.3	0.975	6/1/1977
385	4	Regulus satrapa	38.61	-79.83472	1	6	1978	21.74	109.1	122.6	1.123739688	6/1/1978
386	4	Regulus satrapa	38.61	-79.83472	1	6	1979	20.46	102.7	117.6	1.145082765	6/1/1979
387	5	Regulus satrapa	38.61	-79.83472	1	6	1980	21.02	117.9	98.1	0.832061069	6/1/1980
388	5	Regulus satrapa	38.61	-79.83472	1	6	1981	22.39	104.4	182.1	1.744252874	6/1/1981
389	5	Regulus satrapa	38.61	-79.83472	1	6	1982	20.12	98.5	157.6	1.6	6/1/1982
390	5	Regulus satrapa	38.61	-79.83472	1	6	1983	21.52	103.1	88.8	0.861299709	6/1/1983
391	3	Catharus ustulatus	38.61	-79.83472	1	6	1962	21.36	106.2	107.3	1.010357815	6/1/1962
392	4	Catharus ustulatus	38.61	-79.83472	1	6	1963	21.28	103.4	114.2	1.104448743	6/1/1963
393	4	Catharus ustulatus	38.61	-79.83472	1	6	1964	22.46	115.5	103.9	0.8995671	6/1/1964
394	4	Catharus ustulatus	38.61	-79.83472	1	6	1965	20.95	112.4	60.6	0.539145907	6/1/1965
395	3	Catharus ustulatus	38.61	-79.83472	1	6	1966	22.84	112	41.1	0.366964286	6/1/1966
396	2	Catharus ustulatus	38.61	-79.83472	1	6	1967	22.48	99.4	50.5	0.50804829	6/1/1967
397	2	Catharus ustulatus	38.61	-79.83472	1	6	1968	21.97	105.3	69.1	0.656220323	6/1/1968
398	2	Catharus ustulatus	38.61	-79.83472	1	6	1969	22.51	117.3	90.8	0.774083546	6/1/1969
399	2	Catharus ustulatus	38.61	-79.83472	1	6	1970	21.92	111.3	93.2	0.83737646	6/1/1970
400	2	Catharus ustulatus	38.61	-79.83472	1	6	1971	23.11	109.5	84	0.767123288	6/1/1971
401	3	Catharus ustulatus	38.61	-79.83472	1	6	1972	18.55	93.5	198.3	2.120855615	6/1/1972
402	2	Catharus ustulatus	38.61	-79.83472	1	6	1973	23.17	108.8	89.3	0.820772059	6/1/1973
403	2	Catharus ustulatus	38.61	-79.83472	1	6	1974	19.17	102.1	182.2	1.784524976	6/1/1974
404	2	Catharus ustulatus	38.61	-79.83472	1	6	1975	21.14	102.8	112.7	1.096303502	6/1/1975
405	2	Catharus ustulatus	38.61	-79.83472	1	6	1976	21.81	114.8	104.8	0.912891986	6/1/1976
406	3	Catharus ustulatus	38.61	-79.83472	1	6	1977	19.99	108	105.3	0.975	6/1/1977
407	2	Catharus ustulatus	38.61	-79.83472	1	6	1978	21.74	109.1	122.6	1.123739688	6/1/1978
408	2	Catharus ustulatus	38.61	-79.83472	1	6	1979	20.46	102.7	117.6	1.145082765	6/1/1979
409	2	Catharus ustulatus	38.61	-79.83472	1	6	1980	21.02	117.9	98.1	0.832061069	6/1/1980
410	2	Catharus ustulatus	38.61	-79.83472	1	6	1981	22.39	104.4	182.1	1.744252874	6/1/1981
411	3	Catharus ustulatus	38.61	-79.83472	1	6	1982	20.12	98.5	157.6	1.6	6/1/1982
412	2	Catharus ustulatus	38.61	-79.83472	1	6	1983	21.52	103.1	88.8	0.861299709	6/1/1983
413	1	Setophaga virens	38.61	-79.83472	1	6	1962	21.36	106.2	107.3	1.010357815	6/1/1962
414	2	Setophaga virens	38.61	-79.83472	1	6	1963	21.28	103.4	114.2	1.104448743	6/1/1963
415	3	Setophaga virens	38.61	-79.83472	1	6	1964	22.46	115.5	103.9	0.8995671	6/1/1964
416	1	Setophaga virens	38.61	-79.83472	1	6	1966	22.84	112	41.1	0.366964286	6/1/1966
417	1	Setophaga virens	38.61	-79.83472	1	6	1974	19.17	102.1	182.2	1.784524976	6/1/1974
418	1	Setophaga virens	38.61	-79.83472	1	6	1979	20.46	102.7	117.6	1.145082765	6/1/1979
